# Supplementary material for: Decoding the genetic and chemical basis of sexual attractiveness in parasitic wasps
Source: eLife. 2023 Jul 11;12:e86182. doi: 10.7554/eLife.86182 (PMC10435230; doi:10.7554/eLife.86182)
Supplement: Figure 4—source data 1. — The average relative abundances (%) of overall MB-alkanes, n-alkanes, and n-alkenes in fas5 RNAi female cuticular hydrocarbon (CHC) profiles before and after separation of the MB-alkane fraction from the other compound classes. N = 3 for each treatment. [file elife-86182-fig4-data1.xlsx]

## Sheet: Sheet 1
Compound class	fas5 RNAi females
	after separation	before separation
n-alkanes (%)	0.42 ± 0.02	13.08 ± 0.41
n-alkenes (%)	0.94 ± 0.01	3.81 ± 0.21
methyl-branched alkanes (%)	98.65 ± 0.03	83.11 ± 0.55
